# Supplementary material for: Comparing 3D, 2.5D, and 2D Approaches to Brain Image Auto-Segmentation
Source: Bioengineering (Basel). 2023 Feb 1;10(2):181. doi: 10.3390/bioengineering10020181 (PMC9952534; doi:10.3390/bioengineering10020181)
Supplement: Supplementary file 1 [file bioengineering-10-00181-s001.zip]

Archive with 1 entries (1 files):
- bioengineering-2045974-SI.pdf
